# Supplementary material for: Artificially inserted strong promoter containing multiple G-quadruplexes induces long-range chromatin modification
Source: eLife. 2024 Aug 19;13:RP96216. doi: 10.7554/eLife.96216 (PMC11333042; doi:10.7554/eLife.96216)
Supplement: Figure 1—source data 1. [file elife-96216-fig1-data1.zip]

Archive with 5 entries (4 files):
- Figure1SourceData1/
- Figure1SourceData1/Uncropped image of Figure 1B with relevant samples and bands labelled.pdf
- __MACOSX/Figure1SourceData1/._Uncropped image of Figure 1B with relevant samples and bands labelled.pdf
- Figure1SourceData1/Figure 1B uncropped.jpg
- __MACOSX/Figure1SourceData1/._Figure 1B uncropped.jpg
