# Supplementary material for: Artificially inserted strong promoter containing multiple G-quadruplexes induces long-range chromatin modification
Source: eLife. 2024 Aug 19;13:RP96216. doi: 10.7554/eLife.96216 (PMC11333042; doi:10.7554/eLife.96216)
Supplement: Figure 6—source data 2. [file elife-96216-fig6-data2.zip]

Archive with 2 entries (2 files):
- Figure_6-source_data_2.txt
- __MACOSX/._Figure_6-source_data_2.txt
