# Supplementary material for: Artificially inserted strong promoter containing multiple G-quadruplexes induces long-range chromatin modification
Source: eLife. 2024 Aug 19;13:RP96216. doi: 10.7554/eLife.96216 (PMC11333042; doi:10.7554/eLife.96216)
Supplement: Figure 6—source data 2. [file elife-96216-fig6-data2.zip › Figure_6-source_data_2.txt]

Figure 6E
chr12	79765001	79785001	chr12	78315001	78335001	thickness=2.3979
chr12	79765001	79785001	chr12	78995001	79015001	thickness=4.04305
chr12	79785001	79805001	chr12	78355001	78375001	thickness=2.63906
chr12	79795001	79815001	chr12	78935001	78955001	thickness=3.13549
chr12	79795001	79815001	chr12	78965001	78985001	thickness=3.13549
chr12	79795001	79815001	chr12	79155001	79175001	thickness=2.94444
chr12	79815001	79835001	chr12	78365001	78385001	thickness=2.3979
chr12	79815001	79835001	chr12	78875001	78895001	thickness=2.48491
chr12	79825001	79845001	chr12	78805001	78825001	thickness=2.70805
chr12	79875001	79895001	chr12	78605001	78625001	thickness=2.3979
chr12	79875001	79895001	chr12	78695001	78715001	thickness=2.3979
chr12	79875001	79895001	chr12	78725001	78745001	thickness=2.30259
chr12	79875001	79895001	chr12	78815001	78835001	thickness=2.63906
chr12	79875001	79895001	chr12	78875001	78895001	thickness=2.56495
chr12	79875001	79895001	chr12	79025001	79045001	thickness=2.3979
chr12	79875001	79895001	chr12	79055001	79075001	thickness=2.89037
chr12	79875001	79895001	chr12	79115001	79135001	thickness=2.48491
chr12	79875001	79895001	chr12	79135001	79155001	thickness=2.30259
chr12	79875001	79895001	chr12	79245001	79265001	thickness=2.63906
chr12	79875001	79895001	chr12	79395001	79415001	thickness=2.83321
chr12	79875001	79895001	chr12	79535001	79555001	thickness=2.63906
chr12	79875001	79895001	chr12	79695001	79715001	thickness=2.99573
chr12	79875001	79895001	chr12	79735001	79755001	thickness=3.46574
chr12	79875001	79895001	chr12	79825001	79845001	thickness=5.18739
chr12	79885001	79905001	chr12	78285001	78305001	thickness=2.30259
chr12	79885001	79905001	chr12	78375001	78395001	thickness=2.63906
chr12	79885001	79905001	chr12	78435001	78455001	thickness=2.56495
chr12	79885001	79905001	chr12	78515001	78535001	thickness=2.70805
chr12	79885001	79905001	chr12	78565001	78585001	thickness=3.04452
chr12	79885001	79905001	chr12	78655001	78675001	thickness=2.48491
chr12	79885001	79905001	chr12	78975001	78995001	thickness=2.89037
chr12	79885001	79905001	chr12	79205001	79225001	thickness=2.70805
chr12	79885001	79905001	chr12	79345001	79365001	thickness=2.63906
chr12	79885001	79905001	chr12	79515001	79535001	thickness=2.63906
chr12	79895001	79915001	chr12	78475001	78495001	thickness=2.48491
chr12	79895001	79915001	chr12	78595001	78615001	thickness=2.30259
chr12	79895001	79915001	chr12	78925001	78945001	thickness=2.3979
chr12	79895001	79915001	chr12	79145001	79165001	thickness=2.56495
chr12	79895001	79915001	chr12	79245001	79265001	thickness=2.77259
chr12	79895001	79915001	chr12	79485001	79505001	thickness=2.99573
chr12	79895001	79915001	chr12	79605001	79625001	thickness=2.70805
chr12	79895001	79915001	chr12	79645001	79665001	thickness=3.13549
chr12	79905001	79925001	chr12	78405001	78425001	thickness=2.77259
chr12	79905001	79925001	chr12	79165001	79185001	thickness=2.63906
chr12	79905001	79925001	chr12	79395001	79415001	thickness=2.70805
chr12	79905001	79925001	chr12	79735001	79755001	thickness=3.55535
chr12	79915001	79935001	chr12	78775001	78795001	thickness=2.30259
chr12	79915001	79935001	chr12	78975001	78995001	thickness=2.30259
chr12	79915001	79935001	chr12	79015001	79035001	thickness=2.3979
chr12	79915001	79935001	chr12	79085001	79105001	thickness=2.48491
chr12	79915001	79935001	chr12	79125001	79145001	thickness=2.30259
chr12	79915001	79935001	chr12	79215001	79235001	thickness=2.30259
chr12	79915001	79935001	chr12	79295001	79315001	thickness=2.63906
chr12	79915001	79935001	chr12	79465001	79485001	thickness=2.56495
chr12	79915001	79935001	chr12	79495001	79515001	thickness=2.77259
chr12	79915001	79935001	chr12	79545001	79565001	thickness=2.77259
chr12	79915001	79935001	chr12	79605001	79625001	thickness=2.77259
chr12	79915001	79935001	chr12	79825001	79845001	thickness=4.8828
chr12	79925001	79945001	chr12	78555001	78575001	thickness=2.70805
chr12	79925001	79945001	chr12	78625001	78645001	thickness=2.63906
chr12	79925001	79945001	chr12	78865001	78885001	thickness=2.48491
chr12	79925001	79945001	chr12	79325001	79345001	thickness=2.30259
chr12	79925001	79945001	chr12	79795001	79815001	thickness=5.09987
chr12	79925001	79945001	chr12	79915001	79935001	thickness=7.68202
chr12	79935001	79955001	chr12	79525001	79545001	thickness=2.56495
chr12	79945001	79965001	chr12	78585001	78605001	thickness=2.56495
chr12	79945001	79965001	chr12	79075001	79095001	thickness=2.56495
chr12	79945001	79965001	chr12	79585001	79605001	thickness=2.30259
chr12	79945001	79965001	chr12	79655001	79675001	thickness=2.63906
chr12	79945001	79965001	chr12	79935001	79955001	thickness=7.55014
chr12	79955001	79975001	chr12	78805001	78825001	thickness=2.3979
chr12	79955001	79975001	chr12	78865001	78885001	thickness=2.3979
chr12	79955001	79975001	chr12	79695001	79715001	thickness=2.70805
chr12	79965001	79985001	chr12	78385001	78405001	thickness=2.30259
chr12	79985001	80005001	chr12	79795001	79815001	thickness=4.29046
chr12	80075001	80095001	chr12	79945001	79965001	thickness=5.20401
chr12	80125001	80145001	chr12	79875001	79895001	thickness=4.63473
chr12	80125001	80145001	chr12	79895001	79915001	thickness=4.69135
chr12	80125001	80145001	chr12	79935001	79955001	thickness=5.45104
chr12	80175001	80195001	chr12	79895001	79915001	thickness=4.15888
chr12	80205001	80225001	chr12	79925001	79945001	thickness=4.04305
chr12	80235001	80255001	chr12	79905001	79925001	thickness=3.82864
chr12	80235001	80255001	chr12	79945001	79965001	thickness=3.82864
chr12	80255001	80275001	chr12	79945001	79965001	thickness=3.73767
chr12	80285001	80305001	chr12	79945001	79965001	thickness=3.63759
chr12	80315001	80335001	chr12	79935001	79955001	thickness=3.66356
chr12	80325001	80345001	chr12	79875001	79895001	thickness=3.3322
chr12	80325001	80345001	chr12	79905001	79925001	thickness=3.66356
chr12	80335001	80355001	chr12	79955001	79975001	thickness=3.52636
chr12	80375001	80395001	chr12	79905001	79925001	thickness=3.61092
chr12	80425001	80445001	chr12	79875001	79895001	thickness=3.3673
chr12	80425001	80445001	chr12	79925001	79945001	thickness=3.43399
chr12	80445001	80465001	chr12	79935001	79955001	thickness=3.63759
chr12	80445001	80465001	chr12	79955001	79975001	thickness=3.58352
chr12	80475001	80495001	chr12	79925001	79945001	thickness=3.80666
chr12	80495001	80515001	chr12	79795001	79815001	thickness=3.80666
chr12	80515001	80535001	chr12	79945001	79965001	thickness=3.63759
chr12	80535001	80555001	chr12	79895001	79915001	thickness=3.49651
chr12	80565001	80585001	chr12	79895001	79915001	thickness=4.15888
chr12	80565001	80585001	chr12	79945001	79965001	thickness=4.43082
chr12	80595001	80615001	chr12	79885001	79905001	thickness=3.49651
chr12	80625001	80645001	chr12	79895001	79915001	thickness=3.17805
chr12	80625001	80645001	chr12	79945001	79965001	thickness=3.29584
chr12	80645001	80665001	chr12	79845001	79865001	thickness=3.04452
chr12	80645001	80665001	chr12	79915001	79935001	thickness=3.61092
chr12	80675001	80695001	chr12	79825001	79845001	thickness=3.2581
chr12	80675001	80695001	chr12	79875001	79895001	thickness=3.21888
chr12	80745001	80765001	chr12	79875001	79895001	thickness=2.63906
chr12	80755001	80775001	chr12	79895001	79915001	thickness=2.94444
chr12	80775001	80795001	chr12	79815001	79835001	thickness=2.56495
chr12	80775001	80795001	chr12	79925001	79945001	thickness=2.70805
chr12	80815001	80835001	chr12	79885001	79905001	thickness=2.3979
chr12	80865001	80885001	chr12	79965001	79985001	thickness=2.30259
chr12	80885001	80905001	chr12	79925001	79945001	thickness=2.56495
chr12	80895001	80915001	chr12	79845001	79865001	thickness=2.30259
chr12	80935001	80955001	chr12	79885001	79905001	thickness=2.30259
chr12	80935001	80955001	chr12	79925001	79945001	thickness=2.3979
chr12	80985001	81005001	chr12	79795001	79815001	thickness=2.89037
chr12	81005001	81025001	chr12	79875001	79895001	thickness=2.3979
chr12	81045001	81065001	chr12	79795001	79815001	thickness=2.3979
chr12	81055001	81075001	chr12	79895001	79915001	thickness=2.30259
chr12	81085001	81105001	chr12	79965001	79985001	thickness=2.30259
chr12	81105001	81125001	chr12	79885001	79905001	thickness=2.56495
chr12	81105001	81125001	chr12	79925001	79945001	thickness=2.56495
chr12	81115001	81135001	chr12	79825001	79845001	thickness=2.30259
chr12	81135001	81155001	chr12	79955001	79975001	thickness=2.30259
chr12	81145001	81165001	chr12	79895001	79915001	thickness=2.3979
chr12	81165001	81185001	chr12	79815001	79835001	thickness=2.70805
chr12	81165001	81185001	chr12	79945001	79965001	thickness=2.30259
chr12	81175001	81195001	chr12	79905001	79925001	thickness=2.48491
chr12	81195001	81215001	chr12	79785001	79805001	thickness=2.63906
chr12	81195001	81215001	chr12	79815001	79835001	thickness=2.56495
chr12	81245001	81265001	chr12	79815001	79835001	thickness=2.48491
chr12	81265001	81285001	chr12	79785001	79805001	thickness=2.48491
chr12	81615001	81635001	chr12	79935001	79955001	thickness=2.30259
chr12	82145001	82165001	chr12	79875001	79895001	thickness=2.30259
