# Supplementary material for: Artificially inserted strong promoter containing multiple G-quadruplexes induces long-range chromatin modification
Source: eLife. 2024 Aug 19;13:RP96216. doi: 10.7554/eLife.96216 (PMC11333042; doi:10.7554/eLife.96216)
Supplement: Figure 6—source data 3. [file elife-96216-fig6-data3.zip › Figure_6-source_data_3.txt]

Figure 6F (remove this line to reproduce)
track type=interact visibility=full
chr12	79825001	80165001	.	2	2.0	.	255,204,255	chr12	79825001	79845001	.	.	chr12	80145001	80165001	.	.
chr12	79735001	79925001	.	2	2.058823529	.	255,203,255	chr12	79735001	79755001	.	.	chr12	79905001	79925001	.	.
chr12	79825001	79935001	.	3	2.64	.	255,188,255	chr12	79825001	79845001	.	.	chr12	79915001	79935001	.	.
chr12	79905001	80255001	.	3	2.705882353	.	255,186,255	chr12	79905001	79925001	.	.	chr12	80235001	80255001	.	.
chr12	79895001	80195001	.	3	2.909090909	.	255,181,255	chr12	79895001	79915001	.	.	chr12	80175001	80195001	.	.
chr12	79825001	79895001	.	3	3.086206897	.	255,176,255	chr12	79825001	79845001	.	.	chr12	79875001	79895001	.	.
chr12	79875001	80695001	.	3	3.125	.	255,175,255	chr12	79875001	79895001	.	.	chr12	80675001	80695001	.	.
chr12	79735001	79895001	.	3	3.2	.	255,173,255	chr12	79735001	79755001	.	.	chr12	79875001	79895001	.	.
chr12	79875001	80445001	.	3	3.222222222	.	255,173,255	chr12	79875001	79895001	.	.	chr12	80425001	80445001	.	.
chr12	79895001	80585001	.	3	3.368421053	.	255,169,255	chr12	79895001	79915001	.	.	chr12	80565001	80585001	.	.
chr12	79895001	80645001	.	3	3.428571429	.	255,168,255	chr12	79895001	79915001	.	.	chr12	80625001	80645001	.	.
chr12	79895001	80145001	.	4	3.633333333	.	255,162,255	chr12	79895001	79915001	.	.	chr12	80125001	80145001	.	.
chr12	79875001	80145001	.	4	3.678571429	.	255,161,255	chr12	79875001	79895001	.	.	chr12	80125001	80145001	.	.
chr12	79905001	80395001	.	4	3.7	.	255,161,255	chr12	79905001	79925001	.	.	chr12	80375001	80395001	.	.
chr12	79645001	79915001	.	4	3.833333333	.	255,157,255	chr12	79645001	79665001	.	.	chr12	79895001	79915001	.	.
chr12	79875001	80345001	.	4	4.0	.	255,153,255	chr12	79875001	79895001	.	.	chr12	80325001	80345001	.	.
chr12	79895001	80555001	.	4	4.125	.	255,150,255	chr12	79895001	79915001	.	.	chr12	80535001	80555001	.	.
chr12	79825001	80695001	.	4	4.333333333	.	255,145,255	chr12	79825001	79845001	.	.	chr12	80675001	80695001	.	.
chr12	78565001	79905001	.	7	7.0	.	255,77,255	chr12	78565001	78585001	.	.	chr12	79885001	79905001	.	.
chr12	79845001	80665001	.	7	7.0	.	255,77,255	chr12	79845001	79865001	.	.	chr12	80645001	80665001	.	.
chr12	79905001	80345001	.	8	7.8	.	255,56,255	chr12	79905001	79925001	.	.	chr12	80325001	80345001	.	.
chr12	79885001	80615001	.	8	8.25	.	255,45,255	chr12	79885001	79905001	.	.	chr12	80595001	80615001	.	.
