# Supplementary material for: Artificially inserted strong promoter containing multiple G-quadruplexes induces long-range chromatin modification
Source: eLife. 2024 Aug 19;13:RP96216. doi: 10.7554/eLife.96216 (PMC11333042; doi:10.7554/eLife.96216)
Supplement: Figure 7—source data 2. [file elife-96216-fig7-data2.zip]

Archive with 5 entries (4 files):
- Figure7SourceData2/
- Figure7SourceData2/Uncropped image of Figure 7B with relevant samples and bands labelled.pdf
- __MACOSX/Figure7SourceData2/._Uncropped image of Figure 7B with relevant samples and bands labelled.pdf
- Figure7SourceData2/Figure 7B uncropped.jpg
- __MACOSX/Figure7SourceData2/._Figure 7B uncropped.jpg
